# Supplementary material for: Evaluation of Metabolism of a Defined Pesticide Mixture through Multiple In Vitro Liver Models
Source: Toxics. 2022 Sep 27;10(10):566. doi: 10.3390/toxics10100566 (PMC9609317; doi:10.3390/toxics10100566)
Supplement: Supplementary file 1 [file toxics-10-00566-s001.zip]

Archive with 6 entries (6 files):
- Supplemental Figure S1.jpg
- Supplemental Table S1 - IMS-MS parameters.xlsx
- Supplemental Table S2 - Cell viability.xlsx
- Supplemental Table S3 - Figure 3 clearance values.xlsx
- Supplemental Table S4 - Figure 4 clearance and rank values.xlsx
- Supplemental Table S5 - Figure 5 statistical analyses.xlsx
