# Supplementary material for: Evaluation of Metabolism of a Defined Pesticide Mixture through Multiple In Vitro Liver Models
Source: Toxics. 2022 Sep 27;10(10):566. doi: 10.3390/toxics10100566 (PMC9609317; doi:10.3390/toxics10100566)
Supplement: Supplementary file 1 [file toxics-10-00566-s001.zip › Supplemental Table S1 - IMS-MS parameters.xlsx]

## Sheet: IMS-MS parameters
SI File 1. IMS-MS instrumental parameters used in this study.
	(-) mode	(+) mode
Ionization source (electron spray ionization, ESI) parameters
Gas temperature (oC)	230	300
Drying gas flow (L/min)	5	5
Nebulizer pressure (psi)	15	15
Sheath gas temperature (oC)	350	350
Sheath gas flow (L/min)	12	12
Capillary voltage (V)	2500	3000
MS and IM parameters
Mass range (m/z)	70-1700	70-1700
Frame rate (Frames/s)	0.9	0.9
IM transient rate (IM transients/frame)	18	18
Max drift time (ms)	60	60
TOF transient rate (Transients/IM transient)	600	503
IM trap fill time (µs)	20000	20000
Trap release time (µs)	300	300
High pressure funnel delta (V)	-150	150
High pressure funnel RF (V)	-150	150
Trap funnel delta (V)	-100	180
Trap funnel RF (V)	-150	150
Trap funnel exit (V)	-10	10
Trap entrance grid low (V)	-97	98
Trap entrance grid delta (V)	-10	10
Trap entrance (V)	-91	91
Trap exit (V)	-90	90
Trap exit grid 1 low (V)	-88	87.8
Trap exit grid 1 delta (V)	-5	4
Trap exit grid 2 low (V)	-87.3	86.9
Trap exit grid 2 delta (V)	-10.5	8.5
Drift tube entrance voltage (V)	-1700	1700
Drift tube exit voltage (V)	-250	250
Rear funnel entrance (V)	-240	240
Rear funnel RF (V)	-150	150
Rear funnel exit (V)	-43	43
IM Hex delta (V)	8	8
IM Hex RF (V)	-600	600
IM Hex Entrance (V)	-41	41
