# Supplementary material for: Evaluation of Metabolism of a Defined Pesticide Mixture through Multiple In Vitro Liver Models
Source: Toxics. 2022 Sep 27;10(10):566. doi: 10.3390/toxics10100566 (PMC9609317; doi:10.3390/toxics10100566)
Supplement: Supplementary file 1 [file toxics-10-00566-s001.zip › Supplemental Table S2 - Cell viability.xlsx]

## Sheet: Sheet1
Supplemental Table 2 - Cell viability in sandwich culture and OrganoPlate® 2-lane 96 after chemical exposure
Sandwich culture
	Vehicle (% live cell)	1 µM mixture (% live cell)	5 µM mixture (% live cell)
Replicate 1	90.0143	89.2201	76.0648
Replicate 2	88.4098	92.6979	77.3637
Replicate 3	91.2447	89.5444	82.5543
Replicate 4	92.1048	90.1327	77.6158
Replicate 5	89.2372	90.6969	80.2021
average	90.2021	90.4584	78.7601
std deviation	1.49047	1.3736	2.59806
OrganoPlate® 2-lane 96
	Vehicle (% live cell)	1 µM mixture (% live cell)	5 µM mixture (% live cell)
Replicate 1	93.2146	89.3617	50.8663
Replicate 2	91.8617	87.4554	80.0276
Replicate 3	88.0479	84.3605	47.0817
Replicate 4	92.1077	84.491	70.3457
Replicate 5	91.2263	83.1943	65.6182
Replicate 6	94.7783	78.7338	77.521
Replicate 7	88.4789	68.325	47.5465
Replicate 8	93.0186	77.1409	43.8495
Replicate 9	94.8047	78.8043	48.8746
Replicate 10	87.6058	83.4856	54.7865
average	91.5145	81.5353	58.6518
std deviation	2.66033	6.04338	13.5224
