# Supplementary material for: Evaluation of Metabolism of a Defined Pesticide Mixture through Multiple In Vitro Liver Models
Source: Toxics. 2022 Sep 27;10(10):566. doi: 10.3390/toxics10100566 (PMC9609317; doi:10.3390/toxics10100566)
Supplement: Supplementary file 1 [file toxics-10-00566-s001.zip › Supplemental Table S3 - Figure 3 clearance values.xlsx]

## Sheet: Sheet1
Supplemental table 3: Clearance values
	Metabolism of 1µM mixture in each in vitro model
	Suspension (4hrs)		Sandwich (Day 6)		OrganoPlate® 2-lane 96 plate (Day 10)
Chemical	CLhep mean (µL/min/106 hepatocytes)	std dev	CLhep mean (µL/min/106 hepatocytes)	std dev	CLhep mean (µL/min/106 hepatocytes)	std dev
2,4-Dinitrophenol [1.7]	5.503	2.203	0.076	0.026	0.094	0.022
Azinphos-methyl [2.7]	5.238	1.871	0.03	0.014	0.115	0.031
Endosulfan I [3.6]	1.794	0.681	0.01		0.09	0.013
Parathion [3.7]	0.792	0.237	0.01		0.076	0.02
Disulfoton [3.7]	6.116	2.142	0.03	0.004	0.01
Diazinon [3.8]	14.137	3.681	0.025	0.009	0.013	0.003
Lindane [4.0]	0.85	0.065	0.047	0.013	0.01
Chlorpyrifos [4.8]	13.987	1.136	0.01		0.08	0.011
Ethion [5.0]	12.009	2.989	0.019	0.07	0.07	0.007
Dieldrin [5.0]	0.823	0.471	0.069	0.024	0.01
Endrin [5.0]	0.853	0.024	0.043	0.008	0.01
Methoxychlor-o,p' [5.2]	0.578	0.047	0.021	0.01	0.111	0.043
Heptachlor Epox. B [5.3]	0.946	0.274	0.059	0.013	0.104	0.039
Trifluralin [5.3]	0.853	0.066	0.07	0.02	0.063	0.013
Dicofol [5.5]	0.701	0.239	0.013	0.09	0.066	0.022
Heptachlor [5.7]	0.731	0.091	0.012	0.007	0.118	0.041
DDD-p,p' [5.8]	0.853	0.079	0.014	0.005	0.01
Aldrin [5.9]	0.915	0.083	0.04	0.015	0.01
DDT-p,p' [6.5]	0.853	0.039	0.039	0.017	0.01
DDT-o,p' [6.5]	0.977	0.174	0.02	0.009	0.053	0.007
