# Supplementary material for: Evaluation of Metabolism of a Defined Pesticide Mixture through Multiple In Vitro Liver Models
Source: Toxics. 2022 Sep 27;10(10):566. doi: 10.3390/toxics10100566 (PMC9609317; doi:10.3390/toxics10100566)
Supplement: Supplementary file 1 [file toxics-10-00566-s001.zip › Supplemental Table S4 - Figure 4 clearance and rank values.xlsx]

## Sheet: Sheet1
Supplemental Table 4 - Figure 4 Rank Correlation (1µM mixture)
Targeted Analyses (GC- or LC-MS/MS)				Nontargeted Analyses (IMS-MS)
Chemical	CLHep average (µL/min/106 hepatocytes)	Rank		Chemical	CLHep average (µL/min/106 hepatocytes)	Rank
2,4-Dinitrophenol [1.7]	5.50298	5		2,4-Dinitrophenol [1.7]	8.88588	2
Azinphos-methyl [2.7]	5.23841	6		Azinphos-methyl [2.7]	8.98728	1
Endosulfan I [3.6]	1.79382	7		Endosulfan I [3.6]	0.01	7
Disulfoton [3.7]	6.11641	4		Disulfoton [3.7]	5.30503	4
Diazinon [3.8]	14.1371	1		Diazinon [3.8]	2.28547	6
Chlorpyrifos [4.8]	13.9869	2		Chlorpyrifos [4.8]	7.81978	3
Ethion [5.0]	12.0092	3		Ethion [5.0]	5.21552	5
Dieldrin [5.0]	0.822633	12		Dieldrin [5.0]	0.01	7
Heptachlor Epox. B [5.3]	0.946184	8		Heptachlor Epox. B [5.3]	0.01	7
Trifluralin [5.3]	0.853349	10		Trifluralin [5.3]	0.01	7
p,p'-DDD [5.8]	0.853349	10		p,p'-DDD [5.8]	0.01	7
Aldrin [5.9]	0.915124	9		Aldrin [5.9]	0.01	7
