# Supplementary material for: Evaluation of Metabolism of a Defined Pesticide Mixture through Multiple In Vitro Liver Models
Source: Toxics. 2022 Sep 27;10(10):566. doi: 10.3390/toxics10100566 (PMC9609317; doi:10.3390/toxics10100566)
Supplement: Supplementary file 1 [file toxics-10-00566-s001.zip › Supplemental Table S5 - Figure 5 statistical analyses.xlsx]

## Sheet: Sheet1
Supplemental Table 5 - Figure 5 Statistical Analyses
Figure 5A						Figure 5B
Chemical	Comparison	Summary	P Value			Chemical	Comparison	Summary	P Value
2,4-Dinitrophenol	0 vs. 1	ns	0.9987			2-Amino-4-nitrophenol	0 vs. 1	ns	>0.9999
	0 vs. 2	****	<0.0001				0 vs. 2	ns	0.2314
	0 vs. 4	****	<0.0001				0 vs. 4	****	<0.0001
	1 vs. 2	****	<0.0001				1 vs. 2	ns	0.2314
	1 vs. 4	****	<0.0001				1 vs. 4	****	<0.0001
	2 vs. 4	*	0.0211				2 vs. 4	****	<0.0001
Azinphos-methyl	0 vs. 1	ns	0.7963			Azinphos-methyloxon	0 vs. 1	ns	>0.9999
	0 vs. 2	****	<0.0001				0 vs. 2	**	0.0047
	0 vs. 4	****	<0.0001				0 vs. 4	****	<0.0001
	1 vs. 2	***	0.0005				1 vs. 2	**	0.0047
	1 vs. 4	****	<0.0001				1 vs. 4	****	<0.0001
	2 vs. 4	*	0.0211				2 vs. 4	****	<0.0001
Disulfoton	0 vs. 1	ns	0.1336			Disulfoton sulfone	0 vs. 1	ns	0.262
	0 vs. 2	**	0.0039				0 vs. 2	**	0.0026
	0 vs. 4	****	<0.0001				0 vs. 4	****	<0.0001
	1 vs. 2	ns	0.3594				1 vs. 2	ns	0.1436
	1 vs. 4	***	0.0002				1 vs. 4	****	<0.0001
	2 vs. 4	**	0.0077				2 vs. 4	****	<0.0001
Chlorpyrifos	0 vs. 1	*	0.0151			Diethylthiophosphate	0 vs. 1	ns	>0.9999
	0 vs. 2	****	<0.0001				0 vs. 2	****	<0.0001
	0 vs. 4	****	<0.0001				0 vs. 4	****	<0.0001
	1 vs. 2	**	0.0039				1 vs. 2	****	<0.0001
	1 vs. 4	****	<0.0001				1 vs. 4	****	<0.0001
	2 vs. 4	*	0.0404				2 vs. 4	****	<0.0001
Ethion	0 vs. 1	ns	0.1336			Diethyldithiophosphate	0 vs. 1	ns	>0.9999
	0 vs. 2	**	0.0054				0 vs. 2	****	<0.0001
	0 vs. 4	****	<0.0001				0 vs. 4	****	<0.0001
	1 vs. 2	ns	0.4405				1 vs. 2	****	<0.0001
	1 vs. 4	*	0.0108				1 vs. 4	****	<0.0001
	2 vs. 4	ns	0.2263				2 vs. 4	ns	0.8205
ns = not significant (p > 0.05)						ns = not significant (p > 0.05)
* = p < 0.05						* = p < 0.05
** = p < 0.01						** = p < 0.01
*** = p < 0.001						*** = p < 0.001
**** = p < 0.0001						**** = p < 0.0001
